# Supplementary material for: Study of calcitriol anti-aging effects on human natural killer cells in vitro
Source: Bioengineered. 2021 Sep 21;12(1):6844–54. doi: 10.1080/21655979.2021.1972076 (PMC8806577; doi:10.1080/21655979.2021.1972076)
Supplement: Supplemental Material [file KBIE_A_1972076_SM2800.zip]

Archive with 4 entries (3 files):
- supplementary/
- supplementary/LEGENDS.docx
- supplementary/Supplementary FIG 1.tif
- supplementary/supplementary FIG2.tif
